# Supplementary material for: Genome-Wide Identification and Expression of Neuropeptides and Their Expression Patterns After RNAi of CHH Genes in Pacific White Shrimp Litopenaeus vannamei
Source: Biology (Basel). 2024 Dec 11;13(12):1038. doi: 10.3390/biology13121038 (PMC11673531; doi:10.3390/biology13121038)
Supplement: Supplementary file 1 [file biology-13-01038-s001.zip]

Archive with 2 entries (2 files):
- Supplementary Materials.pdf
- Table S4.xlsx
