# Supplementary material for: Genome-Wide Identification and Expression of Neuropeptides and Their Expression Patterns After RNAi of CHH Genes in Pacific White Shrimp Litopenaeus vannamei
Source: Biology (Basel). 2024 Dec 11;13(12):1038. doi: 10.3390/biology13121038 (PMC11673531; doi:10.3390/biology13121038)
Supplement: Supplementary file 1 [file biology-13-01038-s001.zip › Table S4.xlsx]

## Sheet: Sheet1
>LvCHH1
SLFDPSCTGVFDRQLLRRLRRVCDDCFNVFREPNVAIDCRENCYNNEVFRQCMAYVVPANLHDEHRQAVQMVGK
>LvCHH2
SISFDSCTGVYDRELLVRLDRVCEDCYNLYRDTDVAVECRSNCFHNEVFLYCVDYMYRPRQRNQYRAALQRLGK
>LvCHH3
SLSDPSCTGVFDRQLLRRLRRVCDDCFNVFREPNVSTECRSNCYNNEVFRQCMEYLLPPHLHEEHRLAVQMVGK
>LvCHH4
SLFDPACTGIYDRQLLGKLGRLCDDCYNVFREPKVATGCRSNCYYNLIFLDCLEYLIPSHLQEEHMSALQTVGK
>LvCHH5
ANFDPSCTGVYDRELLGRLSRLCDDCYNVFREPKVATECRSNCFYNPVFVQCLEYLIPADLHEEYQALVQTVGK
>LvCHH6
DTFDHSCKGIYDRELFRKLDRVCEDCYNLYRKPYVATECKSNCFVNKRFNVCVADLRHDVSRFLKMAKFLRYP
>LvCHH6-L
DTFDHSCKGIYDRELFRKLDRVCEDCYNLYRKPYVATECKSNCYANFVFKQCLDDLLMVDAIDEYVNTVQLVGK
>LvCHH7
QVFDASCKGVYDRGLWAKLNNACLDCQNIYRGNPAIEGECRQNCFGTEVFYGCIKALKLPTKNYLYFAEVLRES
>LvCHH8
SGYYNSCTGVYDRELIARLDRVCEDCYNLYRDVEVAVGCRKGCYHNEVFLYCVDYMFRPRQRNQYRAALQKLGK
>LvCHH9
ANFDPSCTGVYDRELLGRLSRLCDDCYNVFREPKVATECRSNCFYNPVFVQCLEYLIPADLHEEYQALVQTVGK
>LvCHH10
SFIKLRPNTLREFQFLQCRGDYDKERYTALSRVCDDCHNLFRQPQVMTDCKSNCFRNSFFLTCVNLLKLEHLEDDFKNNIMIVSGNEL
>LvCHH11
SFIKVRPNTLREFQFLKCQGEFNKAQYVSLSHVCEDCHNLYRQPEILTECKANCFQNTLFPTCVSLLMLDRHEDDLNKKVALISGQEL
>LvCHH12
SLSFRSCTGVYDRELLARLDRVCEDCYNIYRDVGVAAECRSDCFHNEVFLYCVDYMYRPRQRNQYRAALQRLGK
>LvCHH13
TTSFSSCTGVYDRELLARLDRVCEDCYNLYRDVGVAAECRSNCFHNEVFLYCVDYMYRPRQRNQYRAALQRLGK
>LvCHH14
SIFDHSCTGVFDRELIGRLNRVCDDCYNVFRDTDVATGCRSNCFYNRMFLQCLVYLFPPRFRNQYKAAVQMVGK
>LvCHH15
DVFDPSCKGIYNRAIWAKLNRACEDCQNLFRDEMGIYESCREKCFDTKIFPACVIELSLNLNEYMFEAELIREL
>LvCHH16
QTFDASCKGVYDRRLWTKLNRVCLDCQNIYRKDTTIERDCRKNCFGTEIFYGCILTLNLPKKYYLFYADLLRE
>LvMIH1
SFIDGTCRGVMGNRDIYKKVVRVCEDCTNIFRLPGLDGMCRDRCFYNEWFLICLKAANREDEIEKFKVWISILNAGQ
>LvMIH2
SPIDGTCPGRMGNREIYKKVDSVCKDCVNIFRLPELEGLCRDECFINDWFLFCAKAAKRMDEIENFRVWISILNA
>LvMIH3
RFIDDECVGAMGNRNIYEKVARVCDDCSNIFRLPNVGESCRRNCFYNEDFLWCIMASERHAEVEQFNRWISILKAGRK
>LvMIH4
SFIDGSCRGVMGNREIYKKVVRVCEDCTNIFRLPGLDVMCRDRCFHNEWFLLCLNAANREDEIENFKVWISILSAGQ
>LvMIH5
SLIHGTCRGVMGNREIYEKVVRVCEDCTNIFRMPGLDGMCRDRCFYNEWFLLCLKAANREDEIENFRVSISILNAGQ
>LvMIH6
SLMGGTCPGRMGNREMYTKVDRVCEDCANIFRLPVLEGLCRDRCFYNEWFLLCLKAANREDEIENFRVWISILNA
>LvMIH7
SFTDGACRGIMGNREIYKKVERVCEDCTNIFRLPGLDGMCRDRCFYNEWFLLCLKAANREDEIENFRVWISILNA
>LvMIH8
LFMDGSCRGLMGNRDIYKKVVRVCEDCTNIFRLPGLDGLCRNRCFYNEWFLVCLKAANREGEIENFRVWVSILSA
>LvVIH
SLANILDSNCRGAMGNRDMYRKVERVCEDCTNIYRLPQLDGLCRNRCFNNQWFLMCLHSAKREAELGHFRLWISILNAGRPW
>FcCHH1
SLFDPSCTGVFDRQLLRRLSRVCDDCFNVFREPNVATDCRSNCYNNEVFRQCMEYLLPAHLHEEHRLAVQMVGK
>FcCHH2
SSYYNSCTGVYDRELIARLDRVCEDCYNLYRDVEVAVGCRKGCFHNEVFLYCVDYMFRPRQRKQYRAALQRLGK
>FcCHH3
NISFNSCTGVYDRELLGRLDRVCEDCYNLYRDTDVAAECRSNCFYNEVFLYCVDYMFRPRQRNQYRAALQRLGK
>FcCHH4
TVSFSSCTGVYDRELLVRLDRVCEDCYNLYRDVGVAAECRSNCFHNEVFLYCVDYMFRPRQRNQYRAALQRLGK
>FcCHH5
SLSFRSCAGVYDRELLVRLDRVCEDCYNVYRDVGVAAECRINCFHNEVFLFCVDYMFRPRQRNQYRAVLQRLGN
>FcCHH6
SLSFRSCTGVYDRELLVRLDRVCEDCYNVYRDVGVATECRSNCFHNEVFLYCVDYMFRPRQRNQYRAALQRLGK
>FcCHH7
SLSFRSCTGVYDRELLVRLDRVCEDCYNVYRDVGVAVECRSNCFYNEVFLYCVDYMFRPRQRNQYRAALQRLGK
>FcCHH8
TMSFSSCTGVYDRELLGRLDRVCEDCYNLYRDVGVAADCRSNCFHNEVFLYCVDYMFRPRQRNQYRAALQSLGK
>FcCHH9
SLSFRSCTGVYDRELLVRLDRVCEDCYNVYRDVGVAAECRSNCFHNEVFLYCVDYMFRPRQRNQYRAGLKRLGK
>FcCHH10
SLSFRSCTGVYDRELLVRLDRVCEDCYNVYRDVGVAAECRSNCFHNEVFLYCVDYMFRPRQRNQYRADLQRLGK
>FcCHH11
TIAFSSCTGVYDRELLVRLDRVCEDCYNLYRDVVVEVQCRSNCFHNDVFLHCVYYLYRSPRQRNQYRDALQKFGK
>FcCHH12
SLFDPACTGIYDRQLLGKLGRLCDDCYNVFREPKVATGCRSNCYYNLIFLDCLEYLIPSHLQEEHMAALQTVGK
>FcCHH13
ANFDPSCAGVYDRELLGRLSRLCDDCYNVFREPKVATECRSNCFYNPVFVQCLEYLIPADLHEEYQAHVQTVGK
>FcCHH14
ANFDPSCAGVYDRELLGGLSRLCDDCYNVFREPKVATECRSNCFYNPVFVQCLEYLIPADLHEEYQAHVQTVGK
>FcCHH15-L
DTFDHSCKGIYDRELFRKLDRVCEDCYNLYRKPYVATECKSNCYANFVFKQCLDDLLMVDAIDEYVNTVQLVGK
>FcCHH15
DTFDHSCKGIYDRELFRKLDRVCEDCYNLYRKPYVATECKFNCFVNPRFNNCVAVLRHDVNRFTNMAFFLRYS
>FcCHH16
SIFDHSCTGVFDRELIGRLNRVCDDCYNVFRDADVATGCRSNCYYNRVFLQCLVYLFPPRFRNQYKAAVQMVGK
>FcCHH17
QVFDASCKGIYDRKLWAKLNNACLDCQNIYRGNPAIEGECRENCFGTGVFYECIRDLKLPAKNYLYFAELLRKS
>FcCHH18
DVYPSECQGSFSVPALKAVNDLCLQCENETRDRTTLGKCKANCFNNSIFAGCLDLLQLPESEKATYIKHVRLLGK
>FcCHH19
DVYPAECQGSFSVPALQAVNDLCLQCENVTRQPDTLANCKANCFSNSIFVGCLDVLELPESEKATYRDHVQLLGK
>FcCHH20
ETFDPACKGIYNRAIWGKLNRACEDCQNLFRKEPAIYEACREKCFDTAIFPACVVELSLNLNEYMFEAELIREL
>FcCHH21
SFIKLRPNTLREFQFLQCRGDYDKERYTALSRVCDDCHNLFRQPQVMTECKSNCFRNSLFLTCVNLLKLEHLEDDFKNNIMIVSGNDL
>FcCHH22
SFIKVRPNTLREFQYLKCQGEFNKAQYVSLSHVCEDCHNLYRQPEILTECKSNCFQNTLFPTCVSLLMLDRHEDDLNKKVALISGHDL
>FcMIH1
SPIDGTCRGRMGNRELYKKVDRVCEDCANIFRVPGLEGLCRDRCFYNEWFLLCLKAANREDEIDNFRVWISILNA
>FcMIH2
SFTDDTCRGRMGNREIYKKVDRVCEDCTNIFRLPGLEGLCRDRCFYNEWFLLCLKAANRGDEIDNFRVWISILNA
>FcMIH3
SLTDDTCRGRMGNREIYKKVDRVCEDCVNIFRLPGLEGLCRDRCFYNEWFLLCLKAANREDEIDNFRVWISILNA
>FcMIH4
SFTDDTCRGRMGNREIYKKVDRVCEDCVNIFRLPGLEGLCRDRCFYNEWFPLCLKAANREDEIENFRVWISILNA
>FcMIH5
SFIDGTCRGVMGNRDIYKKVVRVCEDCTNIFRLPGLDGMCRDRCFYNEWFLICLKAANREDEIEKFKVWISILNAGQ
>FcVIH
SMLDSNCRGAMGNRDMYRKVERVCEDCTNIYRLPQLDGLCRNRCFNNQWFLMCLHSAKREAELDHFRLWISILNAGRPW
>FcMIH6
RFIDDECVGAMGNRNIYEKVARVCDDCSNIFRLPNVGESCRRNCFYNEDFLWCIMASERHAEVEQFNRWISILKAGRK
>PmCHH1
EAFDPSCKGIYNRAIWAKLNRACEDCQNLFRKEPAIYDACREKCFDTAIFPACVIELSLNLNEYMFEAELIREL
>PmCHH2
QVFDASCKGIYDRALWAKLNNVCLDCQNIYRGNPAIEGECRENCFGTQVFYGCVKALKLPTKNYLYYADLLRES
>PmCHH3
SIFDHSCTGVFDRELIGRLNRVCDDCYNVFRDADVATGCRSNCYYNRVFLQCLVYLFPPRFRNQYKAAVQMVGK
>PmCHH4-L
DTFDHSCKGIYDRELFRKLDRVCEDCYNLYRKPYVATECKSNCYANFVFKQCLDDLLMVDAIDEYVNTVQLVGK
>PmCHH4
DTFDHSCKGIYDRELFRKLDRVCEDCYNLYRKPYVATECKVNCFVNQRFSNCVADLRYDVNRFEKMAMFLRYS
>PmCHH5
ANFDPSCAGVYNRELLGRLSRLCDDCYNVFREPKVATECRSNCFYNPVFVQCLEYLIPADLHEEYQAHVQTVGK
>PmCHH6
EAYPSECQGSFNVAALRAVNDLCVKCENETQDSIFAKCKANCFNNAIFAGCLDLLQLPESEKATYQGHVRLLGK
>PmCHH7
EAYPAECQGSFNVAALTAVNDMCVQCENVTRDHSTLANCRSNCFTSATFANCLELLHLPESEKETYQGHVRLLGK
>PmCHH8
SLFDPSCTGVFDRQLLRRLSRVCDDCFNVFREPIVATECRSNCYNNEVFRQCMEYVVPTHLHDEHREAVQMVGK
>PmCHH9
SISFDSCTGAYNRELLTRLDRVCEDCYNLYRDTDVAAECRSNCFHNEVFLYCVDYMYRRRQRNQYRAALQRLGK
>PmCHH10
TLSFSSCTGVYDRELFGRLDRMCEDCYNLYRDVGVAVQCRSNCFHNEVFLHCVYYLYRSPRQRSQYQNALQRFGK
>PmCHH11
SLFDPACTGIYDRQLLGKLGRLCDDCYNVFREPKVATGCRSNCYYNLIFLDCLEYLIPSHLQEEHMEALQTVGK
>PmCHH12
SLFDPSCTGVFDRQLLRRLSRVCDDCFNVFREPNVATECRSNCYNNEVFRQCMEYLLPAHLHEEHRLAVQMVGK
>PmCHH13
ANFDPSCAGVYDRELLGGLSRLCDDCYNVFREPKVATECRSNCFYNSVFVQCLEYLIPADLHEEYQAHVQTVGK
>PmCHH14
SSYYNSCTGVYDRELIARLDRVCEDCYNLYRDVEVAVGCRKGCFHNEVFLYCVDYMFRPRQRNQYRAALQRLGK
>PmCHH15
SFIKVRPNTLREFQYLKCQGEFNKAQYVSLSHVCEDCHNLYRQPEILTECKANCFQNTLFPTCVSLLMLDRHEDELNKKVALISGQEL
>PmCHH16
SFIKLRPNTLREFQFLQCRGDYDKERYTALTRVCDDCHNLFRQPQVMTECKSNCFRNSLFLTCVNLLKLEHLEDDFKNNIMIVSGNEL
>PmMIH1
GLTDGTCRGRMGNREIYKKVDRVCEDCANIFRLPGLEGLCRDRCFYNEWFLLCLKAANREDEIENFRVWISILNA
>PmMIH2
NLTEGTCRGRMGNREIYKKVDRVCEDCANIFRLPGLEGLCRDRCFYNEWFLLCLKAANREDEIENFRVWISILNA
>PmMIH3
SLMDGTCRGRMGNREIYNKVDRVCEDCVNIFRLPGLEGLCRDRCFYNEWFLLCLKAANREDEIENFRVWISILNA
>PmMIH4
SLIEGTCRGRMGNREIYKKVDRVCEDCANIFRLPELEGLCRDRCFYNEWFLLCLKAANREDEIENFRVWISILNA
>PmMIH5
SLTDGTCRGRMGNREIYKKVDRVCEDCANIFRLPGLEGLCRDRCFYNEWFLLCLKAANREDEIENFRVWVSILNA
>PmMIH6
SLTVGTCRGRMGNREIYKKVDRVCEDCANIFRLPGLEGLCRDRCFYNEWFLLCLKAANREDEIENFRVWISILNA
>PmMIH7
RFIDDECVGAMGNRNIYEKVSRVCDDCSNIFRLPNVGESCRRNCFYNEDFLWCIMASERHAEVEQFNRWISILKAGRK
>PmMIH8
SFIDGTCRGVMGNRDIYKKVVRVCEDCTNIFRLPGLDGMCRDRCFYNEWFLICLKAANREDEIEKFKVWISILNAGQ
>PmVIH
NILDSKCRGAMGNRDMYNKVERVCEDCTNIYRLPQLDGLCRNRCFNNQWFLMCLHSAKREAELEHFRLWISILNAGRPW
>PjCHH4
DTFDHSCKGIYNRQLFKDLARVCEDCYNLYRKPYVATECKNNCFVNPKFGHCVASLNLNVKRYTKMAHFLRYS
>PjCHH4-L
DTFDHSCKGIYNRQLFKDLARVCEDCYNLYRKPYVATECKSNCYANFVFKQCLDDLLMVDAIDEYVKSVQLVGK
>PjCHH1
SLFDPSCTGVFDRQLLRRLGRVCDDCFNVFREPNVATECRSNCYNNPVFRQCMAYVVPAHLHNEHREAVQMVGK
>PjCHH2
SLFDPSCTGVFDRQLLRRLGRVCDDCFNVFREPNVAMECRSNCYNNPVFRQCMEYLLPAHLHDEYRLAVQMVGK
>PjCHH5
LVFDPSCAGVYDRVLLGKLNRLCDDCYNVFREPNVATECRSNCFYNLAFVQCLEYLMPPSLHEEYQANVQMVGK
>PjCHH6
AAFDPSCTGVYDRELLGRLSRLCDDCYNVFREPKVAMECRSNCFFNPAFVQCLEYLIPAELHEEYQALVQTVGK
>PjCHH3
SLFDPACTGIYDRQLLRKLGRLCDDCYNVFREPKVATGCRSNCYHNLIFLDCLEYLIPSHLQEEHMAAMQTVGK
>PjCHH7
EVFDSACKGVYDRSLWAKLNRACEDCQNLFRKEPGIYEACRENCFGTKIFPACVIELSLPLGQYMFESELLREF
>PjCHH8
QVFDASCKGVYDRGLWAKLNNACLDCQNIYRANPAIEGECRENCFGTEIFYGCLKALKLPTKTYLYYGDLLRES
>PjCHH9
SFIKLRPNTLREFQYLQCRGEYNRERYAALSRVCDDCHNLFRQPQVMTECKSNCFQNSFFFSCVNLLKLEHLEDDFKNNLEIVSGNATA
>PjCHH10
SFIKVRPNTLREFQYLNCQGEFNKAQYISLSHVCEDCHNLYRQPEILTECKANCFQNTLFPTCVSLLMLERHEEELNKKVALISGQEL
>PjCHH11
SFIKLRPNTLREFQFLQCRGDYDKERYATLSRVCDDCHNLFRQPQVMTECKSNCFRNSLFLTCVSLLKLEHLEDDFKDNILVVSGNDP
>PjCHH12
SISYGSCTGVYDRELIGRLDNVCEDCYNLYRDVEVAAECRRNCFHNEVFLYCVDYMYRPRQRNQYRAALQRLGK
>PjMIH
SFIDNTCRGVMGNRDIYKKVVRVCEDCTNIFRLPGLDGMCRNRCFYNEWFLICLKAANREDEIEKFRVWISILNAGQ
>PjVIH1
NILYSSCRGVMGNRDIYSKVERVCNDCTNLYRLPQLDGLCRNRCFNNQWFLLCLNSAKREDELNNFRLWISILNAGREW
>PjVIH2
SILDSNCRGAMGNRDIYTKVERVCEDCTNLYRLPQLDGLCRNRCFNNQWFLLCLKATERQDELENFRLWISILNAGRAW
>PjVIH3
NILDSNCRGAMGNRDIYTKVERVCEDCTNLYRLPQLDGLCRERCFNNQWFLLCLKATERQDELENFRLWISILNAGRTW
>HaCHH1
QVFDQACKGVYDRNLFKKLDRVCEDCYNLYRKPFVATTCRENCYSNWVFRQCLDDLLLSDVIDEYVSNVQMVGK
>HaCHH2
QVFDQACKGVYDRNLFKKLNRVCEDCYNLYRKPFIVTTCRENCYSNRVFRQCLDDLLMIDVIDEYVSNVQMVGK
>CmCHH
QIYDTSCKGVYDRALFNDLEHVCDDCYNLYRTSYVASACRSNCYSNLVFRQCMDDLLMMDEFDQYARKVQMVGRKK
>MeCHH1
TLFDASCTGVYDRHLLLRLSRVCDDCYNVFREPNVSTECRSNCYNNLVFRQCMEYIVPNHLHEEHRLAVQRVGK
>MeCHH2
SLFDPSCTGVFDRELLGRLNRVCDDCYNVFREPKVATECRSHCFLNPAFIQCLEYIIPEVLHEEYQANVQLVGK
>MrCHH-L
AILDQSCKGIFDRELFKKLDRVCDDCYNLYRKPYVAIDCREGCYQNLVFRQCIQDLQLMDQLDEYANAVQIVGK
>MrCHH
AILDQSCKGIFDRELFKKLDRVCDDCYNLYRKPYVAIDCRKDCFGTKTFGHCVEDLLLDQTHYKEIRDHIALF
>CbCHH
QIYDTSCKGVYDRGLFSELEHVCDDCYNLYRSSYVASECRGNCFESEVFDLCVYELLLPDPDQFLRIRDAVRG
>CbCHH-L
QIYDTSCKGVYDRGLFSELEHVCDDCYNLYRSSYVASECRRNCYSNVVFRQCMEELLLMEEFDKYARAVQIVGKKK
>CbMOIH
RRINNDCQNFIGNRAMYEKVDWICKDCANIFRQDGLLNNCRSNCFYNTEFLWCIDATENTRHKEQLEQWAAILGAGWN
>MnCHH
AILDQSCKGIFDRELFKKLDRVCDDCYNLYRKPYVAIDCREGCYQNLVFRQCIQDLQLMDQLDEYANAVQVVGK
>MnGIH
RFLDDECRGVMGNRDLYEYVVRICDDCENIFRKSNVGPKCKKNCFYNMDFMWCVHATERTDELEHLNRAMSIIRVGRK
>MnMIH
RYLDDECPGVMGNRDLYEKVVRVCDDCSNIFRMNDMGTRCRKDCFYNVDFLWCVYATERHGDVEQLNRWMSILRAGRK
>SpCHH-L
QIFDSSCKGVYDRAIFSELEHVCNDCYNLYRTSRVASGCRSNCYSNVVIRQCMEDLLLMDNFEEIARKIQMVGKK
>SpCHH
QIFDSSCKGVYDRAIFSELEHVCNDCYNLYRTSRVASGCRANCFENHVFDDCVYDLLLHNPDEVLLMRDAIRG
>EsCHH-L
QAYDRSCKGIYDRSLFSKLEHVCDDCFNLYRSSHVASGCRENCYSNLVFRQCMDDLLLMDMFDEYAKAIRVVGRKK
>EsCHH
QAYDRSRKGIYDRSLFSKLEHVCDDCFNLYRSSHVASGCRRDCFDNDMFEYCVEGLLLENPDQLLRIRDALRG
>GlCHH-L
QIYDRSCKGVYDRSLFNKLEHVCDDCYNLYRTSFVYSSCRENCYSNLVFRQCMEDLLLMNVFDEYAKAVQVVGRKKK
>GlCHH
QIYDRSCKGVYDRSLFNKLEHVCDDCYNLYRTSFVYSSCRRDCFDNEMFNYCVKELQLPSPGEYILIRDALRG
>CsCHH-L
QIYDSSCKGVYDRAIFNELEHVCDDCYNLYRNSRVASGCRSNCYSNMVIRQCMEDLLIMDNFEEYARKIQVVGKK
>CsCHH
QIYDSSCKGVYDRAIFNELEHVCDDCYNLYRNSRVASGCRENCFDNMMFETCVQELFYPEDMLLVRDAIRG
>AaCHH1
SFLGLQCRGVFDKVTFHELNAVCKECYGLYQEPELHGLCRSECFTTEYFKGCLQALRRAHETDKFDMAIRRISGK
>AaCHH2
SYRDIECRGVFNKSVYARLNTICRDCFELYKEPELHGLCRSECFTTEYFKGCLQALVIEDQADKLDEQIRRLSGRK
>AaCHH3
SFAELRCRGVFDIVVFRELNGVCQECFTIYKEPELYGLCRSECFSTQYFQGCLQALLRTEEAEKFESYIRRTSGRK
>AaCHH4
EFQDLECGGRFDRSLVAQLTMVCRDCEKLYQHPEVFGLCRHKCFSSKYFGGCLESLQITEPEVVADMDEAVRILKG
>AnCHH
RIFDTSCKGFYDRGLFAQLDRVCEDCYNLYRKPHVAAECRRDCYTTEVFESCLKDLMMHDFINEYKEMALMVSGKK
>LpCHH1
SFSVLGCMGTYDKAKFARLNRICEECYNLYRIPSVQEDCRSNCFNNDMFPDCVSALLLGPEQQKFDSFVQYLYGKKK
>LpCHH2
PFRDIGCKGEYDTSKFARLNRVCEECYNLYVAPEVVLKCRANCFKNDMFTACVDVLLLEREKSKFESFVNILLGDNEP
>LpCHH3
GFTDQGCMGTYDSTKLARLNRICEECYNIYRVPLIHKSCRSKCFKNDMFTDCIKVLLLESEEQQLNSMVGELFGKRK
>BtCHH
QIYDRSCKGLYDRRLFSDLDHVCDDCYNLYRNSRVANACRENCYSNLVFRQCMEDLLLMDQFDKYARAVQTVGKK
>CaCHH
DTDLVHDSCKGYYDRDTWNELSHVCEDCDNLYREFGFQEKCKRGCFASELFVTCLYALGKDVEIYQDMATSLRGS
>CqCHH
QVFDQACKGVYDRALFKKLDRVCDDCYNLYRKPYVAASCRENCYSNLVFRQCLDDLLLVDVVDEYVSGVQIVGK
>CjCHH
QVYDTSCKGMYDRGLFSDLEHVCDDCYNLYRNPHVATACRGNCYSNLVFRQCMEDLLLMEEFDKYARAIQTVGKKK
>PbCHH
QAFDRSCKGVYDRGLFKKLERVCDDCYNLYRKPYVEVGCKANCYANSIFRQCIGDLLLEDVVEEYAQAIQMVGK
>DcCHH-L
QIYDRSCKGVYDRSLFSKLEHVCDDCYNLYRTSYVSSACRENCYSNLVFRQCMDDLLLMDVFDEYAKAVQMVGRKKK
>DcCHH
QIYDRSCKGVYDRSLFSKLEHVCDDCYNLYRTSYVSSACRSDCFDNGMFDHCVTELVPHTAGEYLLIRDSLRG
>CpMIH
RVINDDCPNLIGNRDLYKKVEWICEDCSNIFRNTGMATLCRKNCFFNEDFLWCVYATERTEEMSQLRQWVGILGAGRE
>HgCHH1
QVFDQACKGVYDRNLFKKLDRVCEDCYNLYRKPFVATTCRENCYSNWVFRQCLDDLLLSDVVDEYVSNVQMVGK
>HgCHH2
QVFDQACKGVYDRNLFKKLDRVCEDCYNLYRKPFVATTCRDNCYGNRVFRQCLDDLLMIDVVDEYVSNVQMVGK
>HgVIH
WFTNDECPGVMGNRDLYEKVAWVCNDCANIFRNNDVGVMCKKDCFHTMDFLWCVYATERHGEIDQFRKWVSILRAGRK
>EpCHH
QVFDASCKGIYDRELFSQLERVCEDCYNLYRKPVVATECRRECYTTEVFESCLRDLMMHDLINEYKEKAYMVAGKK
>DmITP
SNFFDLECKGIFNKTMFFRLDRICEDCYQLFRETSIHRLCKQECFGSPFFNACIEALQLHEEMDKYNEWRDTLGRK
>GnCHH-L
QIYDRSCKGVYDRSLFNKLEHVCDDCYNLYRTSFVYSSCRENCYSNLVFRQCMEDLLLMDVFDEYAKAVQVVGRKK
>GnCHH
QIYDRSCKGVYDRSLFNKLEHVCDDCYNLYRTSFVYSSCRRECFDNEMFNYCVKELQLPSPGEYILIRDALRG
>HsCHH
SYVDGSCKGLYSRSVWDDLYNVCKECQNLYRISGLGKDCRRGCFASETFTMCLGDLLKPVDKYLTMAVSLRGS
>MlCHH
AILDQSCKGIFDRELFKKLDRVCDDCYNLYRKPYVAIDCREGCYQNLVFRQCIQDLQLMDQLDEYANAVQIVGK
>SoCHH-L
QIFDSSCKGVYDRAIFNELEHVCNDCYNLYRTSHVASGCRSNCYSNVVIRQCMEDLLLMDNFEEIARKIQMVGKK
>SoCHH
QIFDSSCKGVYDRAIFNELEHVCNDCYNLYRTSHVASGCRVNCFENHVFDDCVYELLLHNPEEVLLMRDAIRG
>PpCHH
QIYDSSCKGVYDRAIFSELEHVCDDCYNLYRTSRVASGCRSNCYSNMVIRQCMEDLLLMDNFEEYARKIQVVGKK
>PtCHH-L
QIYDSSCKGVYDRAIFSELEHVCDDCYNLYRTSRVASGCRSNCYSNMVIRQCMEDLLLMDNFEEYARKIQMVGKK
>PtCHH
QIYDSSCKGVYDRAIFSELEHVCDDCYNLYRTSRVASGCRENCFENDLFEECVFELMLPDEMFLIRDAIRG
>PsCHH
ANFDPSCTGVYDRELLGRLSRLCDDCYNVFREPKVATECRSNCFYNPVFVQCLEYLIPADLHEEYQAHVQTV
>PhGIH
RFSFNECPGIFGNRDAYDKVEQVCDDCYNLFRDEELSGKCRANCFLNNYFFVCLFAMERESELKDFSRRLSILNAGRW
>PiGIH
NILDSNCRGAMGNRDMYNKVERVCEDCTNIYRLPQLDGLCRNRCFNNQWFLMCLHSAKREAELEHFRLWISILNAGRPW
>PsGIH
NILDSNCRGAMGNRDMYSKVERVCEDCTNIYRLPQLDGLCRNRCFNNQWFLMCLHSAKREAELEHFRLWISILNAGRPW
>GlMIH
AVINDECPNVIGNRDIFKKVDWICEDCANIFRIDGLATLCRKNCFRNIDFLWCVYASERQAEKDELTRYVSILRAGSV
>CsMIH
RVINDDCPNLIGNRDLYKKVEWICDDCANIYRSTGMASLCRKDCFFNEDFLWCVRATERSEDLAQLKQWVTILGAGRI
>CaMIH
RVINDDCPNLIGNRDLYKKVEWICDDCANIYRSTGMASLCRKDCFFNEDFLWCVRATERTEDLAQLKQWVTILGAGRI
>CfMIH
RVFNDDCPNLMGNRDLYKKVEWICDDCANIFRIPGMASICRKDCFFNEDFLWCVRATERTEEMMQLKQWVRILGAGRM
>CqMIH
PTLTDDCPGAMGNRHIHTMLLRVCGDCYNVLRDPEIEVDCRSGCFTSDTFKSCLELIERGDEFFDFMRRVGILNAGGK
>EsMIH
GIINAECPNMIGNRDIYKKVDWICEDCANIFRIDGLGMLCRKNCFRNIDFLWCVYASERHAQKDDLTRYVSILGQ
>MrMIH1
RYLDDECPGVMGNRDLYEKVVRVCDDCSNIFRMNDMGTRCRKDCFYNVDFLWCVYATERHGDVDQLNRWMSILRAGRK
>MrMIH2
RFLDDECRGVMGNRDLYEYVVRICDDCENLFRKSNVGSRCKKNCFYNEDFMWCVRATERTDELEHLNRAMSIIRVGRK
>SsMIH
RVINDDCPNLIGNRDLYKKVEWICDDCANIYRITGMASLCRKDCFFNEDFLWCVSAIERSEEMTQLKQWVMILGAGRK
>CmMIH
RVINDECPNLIGNRDLYKKVEWICEDCSNIFRKTGMASLCRRNCFFNEDFVWCVHATERSEELRDLEEWVGILGAGRD
>SpMIH
RVINDDCPNLIGNRDLYKKVEWICDDCANIYRITGMASLCRKDCFFNEDFLWGVSAIERSEEMTQLKQWVRILGAGRI
>CbMIH
RVINDDCPNLIGNRDLYKKVEWICEDCSNIFRNTGMATLCRKNCFFNEDFLWCVYATERTAEMSQLRQWVGILGAGSK
>MeMIH
SYIENTCRGVMGNRDIYKKVVRVCEDCTNIFRLPGLDGMCRDRCFNNEWFLVCLKAANRDDELDKFKVWISILNPGL
>MeGIH
FSIDYTCTGAMGNRDIYNKVSRVCDDCANIYRLPGLDGMCRNRCFNNFWFMICLRAAKREDEIDKFRVWISILNPGGAW
>NnMIH
WFTNDECPGVMGNRDLYEKVAWVCNDCANIFRINDVGVKCKKDCFHNMDFLWCVYATERHGEIDQFRKWISILRAGRK
>PsMIH
SFIDGTCRGVMGNRDIYKKVVRVCEDCTNIFRLPGLDGMCRDRCFYNEWFLICLKAANREDEIEKFKVWISILNAGQ
>PcMIH
RYVFEECPGVMGNRAVHGKVTRVCEDCYNVFRDTDVLAGCRKGCFSSEMFKLCLLAMERVEEFPDFKRWIGILNAGR
>PtMIH
RVINDDCPNLMGNRDLYKKVEWICDDCANIYRSTGMASLCRKDCFFNEDFLWCVRATERSEDMMQLKQWVRILGAGRI
>BmITP
SFFTLECKGVFDAAIFARLDRICDDCFNLFREPQLYTLCRAECFTTPYFKGCMESLYLYDEKEQIDQMIDFVGKR
>BmITP-L
SFFTLECKGVFDAAIFARLDRICDDCFNLFREPQLYTLCRKDCFTTDYFKGCVEVLRETDQLDLFKKYIKQIHGADPGI
>DrITP
SNFFDLECKGIFNKTMFFRLDRICEDCYQLFRETSIHRLCKKDCFDSKWFGECLKVLLIPEEEISNLQHFLRVVNGSPISFNMGPQT
>TcITP1
SFFDIQCKGVYDKSIFAKLDSICEDCYMLFREPQLHNLCRKNCFTTDYFKGCIDTLQRSDEEAQIQLWIKQIRGAELGGLGTLIAPFLFSNTLT
>AgITP
SSFFDIECKGQFNKQIFYRLDRICEDCYSLFREPQILSFCKKQCFTTDYFKGCIDALQLTDEIEKFKPLIKVLNGADPNTL
>PxITP
SFFNLQCKGVYDASIFARLDRICDDCYNLFREPELYTLCRKDCFTSDYFKGCVEVLQETDQLDVFKKYIIKLHGADPGI
>NvITP
SFMDIQCKGVYDKALFARLDRICEDCYNLFREPQLHTLCRKNCFTSDYFKGCLDVLLLQDEMEWIQTSIKQLHGADPGV
>CcITP
SNFFDLECKGIFNKTMFFRLDRICEDCYQLFRETSIHRLCKKNCFDSKWFGECLKVLLIPSEEISKLQHFIKVINGSPISFPQSVPT
>MsITP
SFFSLECKGVYDASIFARLDRVCDDCYNLFREPQLYTLCRKDCFTTNYFKGCVEVLRQTDQLELFKTYIKTLHGADPGV
